# Supplementary material for: Aging and distractor resistance in working memory: Does emotional valence matter?
Source: BMC Psychol. 2022 Nov 4;10:251. doi: 10.1186/s40359-022-00953-y (PMC9636820; doi:10.1186/s40359-022-00953-y)
Supplement: Supplementary file 1 — Additional file 1. Amplitudes of ERP components at each electrode of interest, for each age group, respectively. [file 40359_2022_953_MOESM1_ESM.xlsx]

## Sheet: P2
Table S1 Amplitudes of the P2 component at each electrode under the three emotional valence conditions, for each age group respectively
Group	Positive_Cz	Neutral_Cz	Negative_Cz		positive_FC1	Neutral_FC1	Negative_FC1		Positive_FC2	Neutral_FC2	Negative_FC2		Positive_FCz	Neutral_FCz	Negative_FCz		Positive_Fz	Neutral_Fz	Negative_Fz
young	4.35271	1.16098	4.18142		4.88717	2.06489	4.61863		4.64383	1.68223	3.88684		4.75209	1.58317	3.59725		4.80684	2.91837	4.33927
young	0.36477	1.31776	2.33458		1.08089	-0.179933	1.19659		2.24687	-0.632956	1.42459		0.129323	-0.404993	2.16616		1.50714	-1.99401	0.339537
young	1.27269	4.01451	2.38997		2.86437	2.78169	2.21358		2.44985	4.09361	3.75971		3.04821	4.30246	2.39901		3.10701	3.94543	2.27052
young	5.2948	2.8748	6.65901		5.20495	2.74524	5.18115		5.27468	1.25977	4.88104		4.99801	2.34495	4.94042		4.184	1.18704	3.52215
young	12.0202	12.0327	10.7235		13.5787	12.3714	11.6909		13.7976	13.1195	12.3111		13.8307	13.0225	12.2041		12.9079	11.8399	12.4608
young	9.74774	10.4807	9.24444		9.46786	10.4646	8.81804		10.9417	13.1827	10.0482		10.0741	10.8205	8.92003		10.7086	11.6039	7.80061
young	6.68703	7.49191	7.59064		8.85516	10.2295	10.2416		8.48392	9.48817	9.16858		9.00975	10.2503	10.5321		10.2241	11.4644	11.5097
young	3.85937	5.66816	2.24058		4.26766	6.60694	3.14169		4.17236	7.25822	3.60163		3.86344	6.47578	3.8122		4.19793	7.42428	4.012
young	10.2058	10.0582	11.9671		11.9002	11.936	12.621		12.4762	10.951	13.5815		12.8281	11.9574	13.7101		13.1273	12.9498	13.3374
young	-0.925557	2.80514	0.958052		-2.30957	2.62038	-0.174971		-1.96252	3.87997	1.09659		-1.73174	3.41274	0.689658		-2.86115	2.66306	-1.32392
young	14.3522	12.6186	12.2987		15.072	12.602	12.7091		15.31	13.3482	13.1136		16.8971	14.6651	14.0649		16.7045	14.8239	15.0912
young	8.8039	5.62349	7.33771		8.55466	3.95238	5.88559		9.10889	4.65731	5.63848		8.71742	4.36978	6.06325		8.10633	3.41591	4.72816
young	4.78764	2.62152	7.31107		5.04337	2.76641	6.7987		5.49352	3.6844	7.93964		5.96869	3.90231	8.46033		6.64792	5.01311	8.73868
young	2.08377	2.1195	2.97347		3.04427	3.09473	3.51907		2.7323	3.29268	4.28223		2.86043	3.23596	4.07671		3.8169	4.22139	4.83396
young	3.54255	3.09145	4.52874		5.61971	5.61119	6.12321		5.41632	4.79337	6.20416		5.61091	5.21831	6.30781		6.49606	6.41899	7.16648
young	11.7321	12.8525	15.2739		11.1517	12.142	15.0188		11.8008	12.3804	15.3511		12.292	13.0601	15.806		12.5152	10.5898	16.5048
young	22.7597	18.0192	20.9722		25.5644	19.8538	23.9701		25.2926	20.0224	24.8105		26.0002	20.5008	24.5471		26.5276	21.4194	25.606
young	1.54014	0.980116	0.278129		-0.133685	1.06122	-0.584663		0.683921	0.971235	0.312833		0.276726	-0.247304	-0.34518		0.428656	1.57852	1.4428
young	7.04848	8.04911	9.03454		8.39441	9.34302	12.0022		8.5896	9.2757	11.1235		9.13064	10.0692	12.8272		9.78565	11.0616	14.5205
young	9.70215	9.95332	11.9959		9.03853	9.7139	10.5092		9.70214	9.61769	12.4981		10.0895	9.81333	11.8909		9.46572	10.0072	11.0302
young	6.59278	8.30308	7.27994		6.49531	9.89749	8.72359		7.19518	9.27178	8.55511		6.66191	9.89738	8.52605		7.13251	10.2366	8.53967
young	7.17081	4.68116	7.07718		8.43533	4.27931	4.97518		8.71922	3.62348	5.32161		8.14939	3.34738	5.23586		7.14099	1.68368	3.58558
young	13.1696	15.1326	15.1864		14.8517	15.8481	17.1263		16.9504	16.8373	17.5239		16.1372	17.1482	18.3075		17.2712	18.1541	20.1659
young	9.72673	11.7016	9.28572		12.0388	13.9611	10.2372		11.634	13.2681	9.59621		11.2497	13.0584	10.1925		12.9272	14.1796	10.3141
young	3.37444	5.4701	3.57919		5.91761	7.69879	5.49318		3.41172	5.95628	4.72688		4.3235	6.60021	4.3674		7.47185	9.894	7.59895
young	5.82067	-1.93601	2.56287		4.59073	-1.43758	2.42151		3.11018	-0.313605	2.68365		4.63364	-1.09932	2.7404		4.91482	0.265219	2.84912
young	0.931244	2.48388	1.20902		1.3898	2.07267	1.52596		1.1983	2.5638	0.80709		0.992424	2.14811	1.00928		3.12814	3.71387	1.95281
young	6.8325	7.80082	5.65983		8.95502	8.83007	6.0483		7.66766	8.16705	4.54353		8.77505	8.04612	4.89746		8.91113	9.27301	5.05963
young	6.24534	8.1387	8.16278		7.54513	10.0656	8.69025		7.57503	9.12328	9.83709		7.74639	9.93783	10.2209		8.51365	10.6796	10.4745
young	-2.01415	2.18333	-1.62276		-0.585712	3.08805	-0.378529		-1.75424	2.51445	-1.98071		-1.71773	2.83787	-1.51476		-1.59308	2.64452	-1.96069
young	-5.29853	-2.70662	-1.71753		-4.52243	-0.826502	-2.15696		-5.83746	-2.29569	-2.22414		-6.08962	-2.12829	-2.68347		-4.65387	-1.64586	-3.24506
young	8.70848	7.51444	7.31866		12.9363	8.43927	11.2991		11.1253	7.10961	10.7035		12.2512	8.15796	11.7116		11.2538	8.31193	11.3466
young	3.44826	5.06154	1.79279		5.06029	3.78467	5.1595		6.12358	4.78971	5.54776		5.23654	4.55674	5.23023		8.15254	3.67135	7.44396
young	6.43002	4.96826	3.52067		6.42091	5.01187	2.76927		7.15523	5.81095	3.14106		6.76671	6.05342	3.14029		7.0023	6.11299	3.27909
young	3.79362	0.866175	-0.714622		3.68218	1.47164	-1.29925		4.35949	0.762782	-1.53208		3.30365	1.66482	-1.79277		4.66755	2.27691	-1.6237
old	-0.656681	0.681121	2.60069		-1.35754	0.116716	1.19285		-0.172998	-0.877106	1.73521		0.539212	1.84365	1.57785		-0.804492	-1.77484	0.164709
old	9.69923	12.3318	7.99443		10.2924	13.01	8.73139		10.8559	13.7943	9.1576		11.3432	13.9319	9.09921		13.1298	17.2802	10.5535
old	2.14343	8.66819	6.13776		3.23438	8.96542	6.36172		3.56194	7.20259	5.34684		3.56182	9.82617	6.8794		5.07883	9.40108	8.04975
old	5.46945	7.35448	7.73636		6.63645	8.10751	8.42649		6.47976	6.58576	7.15382		6.86813	9.20557	8.75752		8.91415	9.19503	9.91696
old	16.5658	15.3942	15.5142		16.7249	16.1071	16.4015		17.1191	16.2383	16.1803		16.9002	16.5367	16.3689		17.212	17.4086	16.907
old	10.5813	9.90574	10.5153		11.8482	9.0058	9.89072		13.0617	10.44	11.038		13.0917	10.1989	11.0203		13.1134	9.71504	10.6219
old	9.86544	8.37953	6.78996		10.3983	9.12757	8.15998		10.8353	9.24618	9.24251		10.9092	8.58809	8.65757		10.5845	9.47166	9.90104
old	11.409	10.3438	11.9082		11.1235	10.7809	11.9302		11.2498	10.3511	11.9784		11.3313	11.3605	12.3907		11.0934	10.9919	12.3177
old	6.44489	5.8548	7.85986		5.46026	5.2502	6.76809		6.36804	6.26087	9.56576		6.44611	6.14291	8.45608		6.32704	6.63293	9.07264
old	11.4118	9.8262	10.7137		12.5025	11.0585	11.7061		13.0626	11.0901	12.8922		14.1046	11.9452	13.3955		14.985	13.2777	14.4575
old	10.8419	9.95908	11.0769		11.0591	9.61517	11.2331		10.3618	9.81771	11.4445		12.4601	10.7599	12.2141		12.5367	10.1998	11.8977
old	9.7687	9.86241	11.9223		10.0563	9.39153	10.8393		9.19635	9.70764	10.4778		9.91809	9.53388	10.6272		11.9517	10.727	12.5013
old	7.95138	6.10531	9.2139		7.97612	6.14597	10.2381		7.87569	5.44776	8.8661		8.51858	5.66743	10.1962		8.70951	6.43456	10.0675
old	11.8158	6.58683	11.61		7.6973	1.16076	8.18136		11.0834	5.04128	12.1396		11.1402	4.16333	10.9418		9.46764	2.16128	9.37272
old	11.6134	14.3975	15.1912		13.6758	16.1049	16.5514		13.8205	16.8409	16.0266		13.4548	16.277	16.2963		15.468	18.6357	17.9607
old	7.22222	6.59342	7.5037		7.48145	6.49364	7.45448		8.53564	7.6221	8.25		8.38168	7.47516	8.15972		9.16226	7.98057	8.67387
old	20.9054	21.7966	19.2064		22.0501	23.7515	20.4097		22.0027	25.3637	21.4038		22.0635	24.7787	20.7086		23.7035	25.4298	21.5963
old	15.8953	16.0727	15.1281		17.4989	17.4808	17.0184		19.2421	19.5193	19.4048		18.7967	18.6038	18.234		19.4106	20.2748	20.2185
old	15.6329	18.9699	23.7861		16.501	20.0028	24.4525		16.8122	19.6996	25.3014		17.1705	21.0487	25.5412		18.5249	21.309	26.7155
old	5.32233	8.94646	10.2268		5.27793	7.97856	9.72648		6.35197	8.15735	9.63667		5.71342	8.36298	9.63499		6.31677	8.02985	9.75458
old	8.30608	9.08959	7.70896		8.68508	9.3051	7.88603		8.75873	8.91578	7.49004		9.45686	9.56207	8.10946		9.15187	9.10081	8.96802
old	7.31794	10.2987	11.4192		7.53026	10.2889	10.7217		7.6849	11.2999	11.3793		7.40013	10.5173	11.9136		7.55444	10.876	10.7994
old	2.86338	6.64467	6.47304		3.5895	7.76189	6.44687		3.8774	8.24335	7.94593		3.26324	8.4289	8.20924		3.42655	8.85224	8.58708
old	6.01065	6.9712	7.16115		6.50788	7.08226	7.70888		6.96567	8.05399	8.92314		6.85055	8.12587	8.30012		6.07375	7.07773	9.63968
old	13.7463	13.4127	14.5764		13.3387	12.4895	13.264		14.3863	13.3561	13.8318		12.8624	12.7127	13.0458		14.3906	13.9821	15.1249
old	10.3974	9.2723	11.5692		10.6951	9.24022	10.8603		11.2482	9.92462	10.784		10.5876	9.00485	10.8201		12.4392	8.24807	10.3676
old	8.79037	3.41429	9.02529		7.97512	2.82508	9.74884		7.72793	2.41221	9.6509		7.10565	2.0255	9.0379		7.25623	2.21699	8.37244
old	16.1849	15.6016	16.0492		15.7922	16.265	16.0789		15.5646	16.1962	16.9866		14.2586	15.5432	16.0476		16.3913	15.9579	17.3642
old	10.2457	9.37547	9.32981		10.2697	9.7527	8.70122		10.5913	10.8483	9.0009		10.2769	10.3256	8.47862		10.6405	10.4378	9.21637
old	23.8233	21.2316	19.1816		22.2441	21.567	20.2435		25.2624	20.4888	22.2986		23.7346	20.7689	21.7688		20.1575	19.5156	22.0686

## Sheet: N2
Table S2 Amplitudes of the N2 component at each electrode under the three emotional valence conditions, for each age group respectively
Group	Positive_Fz	Neutral_Fz	Negative_Fz		Positive_Cz	Neutral_Cz	Negative_Cz		Positive_FCz	Neutral_FCz	Negative_FCz
young	-1.59391	-0.820617	0.533159		-0.572929	-1.03981	1.44385		-1.54266	-1.83202	0.00209121
young	-1.8635	-5.94774	-4.85041		-4.52819	-4.32669	-4.14854		-3.6321	-4.96433	-3.59702
young	1.70207	3.51499	2.22201		3.69169	7.13974	5.8678		3.6241	5.56307	4.57675
young	-3.98067	-7.39962	-2.50648		0.556379	-1.15751	3.52631		-1.62543	-4.64611	0.494318
young	4.76953	4.83048	7.72037		4.14851	5.7794	6.93606		4.89483	5.83581	7.35229
young	8.05348	8.43773	6.56668		6.13488	7.22179	8.11843		6.68125	6.91895	7.95553
young	-0.859321	3.16018	2.81237		-1.77376	1.39523	1.55146		-2.63484	1.5117	1.90373
young	4.83953	9.54174	8.07708		3.56986	7.52767	5.67375		3.84592	8.77424	7.64369
young	0.270443	0.995786	3.85664		-3.06274	-3.51632	1.46862		-1.60226	-1.71858	2.72183
young	-8.5824	-2.12245	-6.36188		-3.33489	0.19834	-3.85475		-5.87178	-0.0732045	-4.27339
young	12.3087	13.3864	12.7961		10.8436	12.7766	11.32		12.6407	13.9689	12.2403
young	3.47618	0.903033	0.928746		8.82829	6.95403	7.09911		6.16924	3.56629	3.7467
young	5.29592	4.40764	9.28332		5.65339	3.75764	9.53598		5.37564	3.79536	9.33156
young	5.92854	7.20864	7.80548		5.69503	7.10958	8.0019		5.12211	6.96244	7.52292
young	-0.279485	-1.08642	1.93158		-1.47778	-1.95946	1.14565		-0.951717	-1.55866	1.29075
young	2.47299	0.250989	7.18208		2.9904	2.83846	6.36504		2.94651	2.94985	6.74163
young	12.1645	14.0287	15.6693		9.67588	10.956	11.7969		11.5686	13.436	15.1051
young	11.6126	8.80359	9.12626		-0.56786	-0.138905	-0.65738		-1.50101	-1.60007	-1.539
young	7.68117	10.1085	12.8364		6.76666	6.92432	8.87523		8.09521	8.40626	10.8741
young	2.85719	6.537	7.37182		6.01289	9.67022	11.2008		4.42951	7.38516	9.01077
young	-1.84135	0.584444	-1.9203		0.425851	1.49567	-0.794506		-1.62999	0.675168	-1.61182
young	3.45809	-3.61066	1.37897		4.46817	0.696116	5.70532		4.31058	-2.2588	2.84689
young	8.47357	11.4634	15.1309		7.22173	10.6433	11.4923		8.09016	11.1554	13.3494
young	7.34531	6.36799	2.77868		6.61919	7.64391	5.32523		7.44343	7.71764	4.99234
young	-9.33768	-3.70513	-9.72183		-6.66556	-3.57148	-7.07953		-9.88995	-5.52114	-10.3257
young	-0.336487	-3.89391	-2.09959		1.10874	-5.87761	-1.79695		-0.851526	-5.31879	-2.53079
young	-2.70546	-2.08042	-1.95883		-1.47051	-2.74377	-1.30857		-3.04134	-3.74694	-2.52078
young	-0.821512	6.2464	-2.48738		-1.36745	5.66407	-0.0491997		-1.56231	4.49502	-2.92526
young	6.63482	5.77594	8.64709		4.80841	4.70157	7.16896		5.61043	5.22804	8.20242
young	-4.66783	0.664513	-2.12327		-5.55967	-1.24312	-3.11604		-4.99337	-0.204442	-2.4205
young	-2.68793	-2.53895	-2.99236		-3.70012	-4.36914	-1.87266		-4.7442	-4.04436	-2.90083
young	0.512535	-1.9287	5.50562		-0.233435	-1.72583	2.09268		2.50368	-2.18367	5.7065
young	14.8453	10.2195	16.7109		8.8102	7.86775	7.20648		11.2508	9.16142	12.3481
young	-0.93956	-4.52202	-2.48968		-0.636577	-4.56686	-1.17519		-0.884762	-4.1142	-2.23589
young	0.459156	-2.14509	-5.26562		-0.629269	-3.2954	-4.78142		-1.71346	-3.11467	-6.15986
old	13.3769	9.97744	13.8207		7.08016	4.50086	8.45581		10.8261	9.3148	10.5177
old	7.13421	14.6043	7.17922		8.28353	12.2712	9.18032		7.15911	11.6795	7.50394
old	-0.609394	6.9855	3.07802		-2.26028	8.47484	3.40657		-1.69639	8.79049	3.66805
old	3.42908	5.22616	4.12293		1.30771	6.22854	4.06245		1.67394	6.79956	4.69533
old	15.045	14.3672	12.3085		14.6283	13.7267	12.2235		15.1825	13.8908	12.2201
old	10.975	6.8215	7.32418		8.61139	6.01521	6.15564		10.055	5.64184	5.9338
old	4.93177	6.28908	6.68266		3.26384	3.23431	3.2883		4.57813	3.84576	5.54599
old	3.46657	7.25082	6.84921		4.34726	6.78281	6.76299		3.82669	7.5915	6.90225
old	-2.96075	-1.3931	0.221078		-1.73183	0.0428646	0.924234		-2.57025	-1.29086	0.170054
old	2.86146	3.96772	4.07579		3.39519	3.44756	3.99616		2.82176	2.75588	3.63822
old	5.86337	5.84362	7.64121		6.35503	7.97279	8.84888		5.81973	7.36665	9.1107
old	0.0201466	-1.5207	-0.0323161		-1.99041	-2.13495	-1.22021		-3.40847	-4.13281	-3.39523
old	0.773142	-1.16242	0.288844		-0.399722	-3.04726	-0.00354018		-0.215373	-3.45745	0.10836
old	-2.33732	-9.0089	0.179132		0.151056	-4.64137	2.12472		-1.30172	-7.37843	0.871545
old	9.34058	7.86408	13.9448		5.85694	6.69112	12.2835		6.8071	7.18924	12.3175
old	1.24622	1.06413	2.17308		-0.232014	0.0236492	1.65963		-0.0830449	-0.110126	1.25097
old	9.51281	8.86942	7.83393		8.97665	8.21506	6.72569		8.36384	8.82329	7.39101
old	4.8567	9.51182	7.82294		3.11547	5.57057	3.31976		4.36093	7.44948	5.56342
old	4.99157	4.23198	7.59013		3.75596	2.3966	6.96662		3.4902	2.77175	6.40433
old	0.315327	1.40113	3.45213		2.0204	5.15131	6.3758		0.715865	3.03478	4.18354
old	-0.947096	0.304308	-0.494862		-1.34633	0.275866	-1.66637		-1.12456	0.0280965	-2.00468
old	5.96905	8.61054	9.35053		7.31459	9.75284	11.2152		6.21155	8.40147	10.7365
old	5.50657	10.9018	10.6291		4.94331	10.097	8.28001		5.35475	10.8039	10.2104
old	-5.22098	-3.79432	-3.52581		-5.70212	-1.90422	-1.30054		-2.21002	-3	-3.5
old	5.16613	4.9004	8.09629		7.03	8.62633	7.47157		6	5.80056	7
old	1.85626	1.11148	2.35619		1.00548	0.970353	0.377597		3.1	1.1	2.2
old	-1.65585	-1.07406	0.0004739		-1.24862	-2.91254	1.13487		-1	-2	1.9
old	-7.59723	-7.86463	-1.82083		-5.49164	-3.01377	1.10875		-5	-4	-3.21751
old	-1.46254	-1.84844	-1.31381		-0.452825	-0.656182	-1.00495		-1.4	-2	-0.999579
old	3.94042	1.07464	2.32182		2.14499	1.35498	-0.341978		2.05	0.190032	1.68396

## Sheet: LPP
Table S3 Amplitudes of the LPP component at each electrode under the three emotional valence conditions, for each age group respectively
Group	Positive_Pz	Neutral_Pz	Negative_Pz		Positive_Cz	Neutral_Cz	Negative_Cz		Positive_CP1	Neutral_CP1	Negative_CP1		Positive_CP2	Neutral_CP2	Negative_CP2
young	6.82479	4.68589	8.78666		7.35677	3.1754	6.65339		6.51675	5.08548	9.36429		8.11573	4.88404	7.85873
young	-2.03544	-0.871065	0.901847		-2.44607	-0.305214	-0.295911		-1.36597	0.690502	0.748695		-1.73975	-0.0134103	-0.0107897
young	5.7188	7.58298	4.93103		9.21245	10.8749	9.38718		6.87901	7.14894	5.41122		9.53232	9.95951	8.5084
young	-1.10563	-0.983517	1.07853		-2.64309	-1.08036	-1.35383		-1.9968	-0.510026	0.246645		-1.16629	-1.18168	0.359098
young	6.72418	3.63684	7.43842		7.04253	4.98983	7.66761		7.08762	4.48819	7.52795		7.17442	6.2845	8.318
young	2.62854	4.62137	0.798957		2.21157	3.18185	-0.601929		4.55331	5.58669	2.67228		0.0314362	4.49253	-0.538043
young	1.22389	2.69233	2.97513		1.74519	6.15645	4.94846		3.19728	6.78444	5.28718		2.9962	5.48513	5.15646
young	0.135928	3.68756	1.68918		7.31667	9.33118	11.2373		6.27747	7.10982	6.32233		3.28329	5.25877	4.9051
young	7.90503	6.02921	12.6177		10.2082	9.32625	14.0877		10.8082	9.05669	12.8285		10.3194	9.24846	14.9602
young	0.835329	1.18739	-2.09192		-1.64801	-0.507075	-7.61283		-0.853429	-0.38752	-3.97819		1.83548	0.913586	-2.31609
young	1.27223	-0.317203	2.80437		-8.61169	-7.65778	-8.17856		-2.04219	-2.78977	-1.78592		-4.0051	-4.6331	-3.1289
young	2.28882	1.51564	2.69969		6.12762	3.41857	5.9032		5.51885	3.64758	5.59982		3.24004	3.29562	5.73351
young	-4.57109	-4.53726	-1.03528		-1.1457	-2.63226	2.50234		-2.77908	-3.92803	1.49461		-3.42446	-4.37019	-0.660752
young	7.84271	6.80287	6.36088		12.5681	10.4534	11.3166		11.7981	9.26103	8.47126		11.2568	10.1857	9.7328
young	3.08838	-0.506911	3.40747		3.55549	-0.192973	3.82214		4.57433	1.98929	5.23407		2.48731	-0.504987	2.8474
young	-4.108	-3.51395	-5.9875		-5.72891	-6.63593	-5.41985		-4.11134	-3.77174	-4.69798		-3.80101	-3.38323	-5.09264
young	-1.35801	-3.407	0.746966		1.89575	-3.68263	-0.933012		0.140063	-2.16383	0.105905		-1.17588	-0.416427	1.14096
young	-0.785678	-1.16324	-0.568277		0.706069	0.0414016	0.491668		5.0051	5.1218	5.87067		1.07461	0.844216	3.28562
young	-1.19508	0.751474	4.34172		-6.94378	-4.71466	-2.0357		-3.46724	-1.06925	1.99362		-6.77047	-1.53392	-0.567262
young	0.213204	2.43593	5.19698		-0.346955	3.29638	6.92588		1.27716	3.57928	7.42965		0.433156	3.35455	6.12004
young	6.49151	10.9595	6.955		7.79615	11.4484	7.58635		8.41138	11.9237	8.06694		7.58663	11.5351	7.90763
young	9.28342	8.58623	12.1683		6.50948	7.7453	14.2989		7.42772	10.9299	17.6299		8.86573	8.28057	15.6622
young	6.04428	8.66615	7.87068		10.43	13.0461	13.429		6.97076	9.55402	9.09447		10.2152	10.5549	11.5923
young	7.40363	8.1586	5.42463		11.7104	13.0382	9.87295		9.60909	11.1821	8.61647		10.7716	11.1167	8.58026
young	9.55861	9.21774	7.89909		13.8977	13.6402	9.94239		12.575	11.9666	9.49939		12.1423	13.2535	8.2147
young	3.85232	3.02805	1.87231		3.46186	-1.42034	3.31292		3.22012	2.22025	3.30951		4.02413	2.65209	4.86185
young	5.40358	3.28792	6.62744		8.41814	5.76451	8.5075		6.68278	4.74189	7.35537		6.77555	4.86574	9.26412
young	2.48596	6.57742	2.40409		3.79359	8.43758	1.58807		5.73254	9.82574	3.28189		3.15476	8.60546	2.47427
young	1.99694	2.68645	4.24146		1.99979	4.19511	5.70303		2.75804	4.77939	5.3522		2.22673	3.05055	4.03121
young	0.509958	4.58026	2.75705		-2.56768	1.91444	0.475389		0.254182	3.72333	2.40363		0.032007	1.80762	1.21696
young	4.5536	1.63046	-0.120315		8.23872	2.23747	1.25593		5.62584	2.70916	0.0635414		6.57798	2.18861	0.378973
young	-0.683778	6.01734	3.70075		-0.0441915	9.02851	6.00436		0.949279	4.27354	6.85022		5.45098	5.79529	6.39343
young	-3.00131	1.48432	-4.2018		-1.3922	5.23474	-0.982464		-1.49556	2.56479	-2.26513		-1.86844	2.42524	-2.43751
young	9.90774	7.56261	10.2894		8.64781	6.93052	10.0647		8.45764	7.27065	9.66904		9.47606	7.94398	10.1913
young	2.4619	-1.87343	-1.49184		2.80569	-4.55523	-2.17331		1.98871	-2.69289	-0.646373		3.68976	-2.97577	-0.393822
old	-1.18984	-2.24915	-1.11585		-4.29215	-5.93095	-3.05471		-3.28568	-4.35333	-3.30338		-1.44405	-4.50034	-1.7801
old	3.95346	12.5665	6.14852		-4.01473	0.941567	-2.5359		0.452824	5.93543	2.36091		-1.4915	4.3044	0.640106
old	-5.16465	4.65208	3.38838		-7.40955	3.73479	2.10996		-6.01977	3.39182	3.9441		-5.36977	6.64314	6.0768
old	0.780159	2.20076	5.12066		-0.952969	1.24366	3.90753		0.121709	0.839687	5.48536		0.917599	3.78974	7.8694
old	10.6515	10.3795	11.4547		13.9044	11.5628	10.3553		12.2339	10.9879	13.4987		12.7184	12.3458	11.3175
old	2.38362	2.78146	4.57038		4.34335	5.24792	7.60784		4.63411	5.50873	6.50993		6.26748	6.37353	7.56176
old	5.84335	5.74381	7.44939		2.41988	1.41445	2.04376		5.20561	5.30404	4.90947		3.85769	3.18415	4.73541
old	8.19397	8.29964	7.53332		12.1939	8.72433	9.0422		12.5249	11.3334	9.91944		9.91708	9.09182	8.34805
old	-1.50801	-0.133886	-1.49845		-2.77781	0.0957404	-1.60876		-2.59685	-0.590272	-1.20225		-1.69779	1.19103	-1.49284
old	0.544873	1.80709	0.532235		2.57575	3.56439	2.58299		2.45055	3.22184	1.90708		0.857824	2.61411	1.1636
old	3.43444	5.09704	4.82863		5.94103	5.32374	6.16704		6.69711	5.58378	4.88621		5.35319	5.11554	5.92366
old	5.51143	2.67634	6.15677		2.27911	-0.394681	2.97848		6.96604	4.95953	7.78465		4.72993	3.88536	5.98616
old	-7.69331	-8.86586	-9.57119		-12.9932	-15.7731	-15.8071		-8.02109	-9.40356	-9.89068		-15.5508	-16.3608	-16.6722
old	-0.25952	-7.45359	0.668455		-0.186664	-7.00198	3.55675		-0.601001	-7.22739	3.05747		-0.360541	-5.52426	3.27839
old	1.86863	2.44903	3.10369		-4.7817	-0.695181	0.342692		-3.1066	-0.790199	0.743156		-2.20019	0.92545	1.61931
old	-0.26198	0.536061	0.390448		-0.395944	-0.453851	-0.50294		0.913031	0.715982	1.11689		-0.375257	0.0174394	0.222178
old	7.19361	1.13774	0.169906		9.28592	2.17439	0.019596		5.42258	3.62277	0.532933		5.04188	5.10845	0.746241
old	-6.92267	-1.90464	-4.49733		-14.0027	-8.21051	-11.7114		-12.4228	-7.23506	-8.50565		-11.471	-4.05163	-8.12134
old	4.08037	3.55994	6.57589		3.6212	5.42043	6.37858		5.99407	7.3032	9.08341		3.3304	3.22394	5.31703
old	2.06379	1.6596	5.23954		2.28699	2.40839	6.78346		2.43611	2.25204	6.72643		1.494	1.64464	5.5744
old	2.03089	2.94268	0.253287		4.57086	6.6841	3.81208		3.2227	5.04458	2.37946		3.25609	3.58164	1.91542
old	2.73427	4.38448	5.36383		5.21053	8.33559	8.01068		5.42549	8.18263	8.37461		4.06098	9.01759	7.58325
old	1.26594	-0.0250805	-5.07015		1.43391	3.93251	-2.52742		2.0766	4.12369	-0.466522		1.08438	4.4576	-4.65324
old	0.808546	2.10913	3.45583		-3.65468	-0.00819465	0.664804		1.05494	1.69965	2.33682		-1.24296	1.09905	1.46679
old	9.16589	8.66335	9.33097		13.6847	12.8116	13.8948		11.724	11.1386	11.8559		11.9915	11.3561	12.7795
old	4.18033	4.92169	3.05657		-1.5913	-0.140572	-1.73463		3.18027	3.11936	3.54457		-5.964	-4.14181	-6.45078
old	4.16143	-0.317274	4.22238		-1.64726	-6.94223	0.677122		2.13028	-2.76536	2.78547		2.37853	-3.48348	2.57448
old	0.275455	-0.402226	-0.0682631		-3.19642	-3.23245	-2.93385		-1.46322	-1.91292	-1.08406		-1.39025	-1.74873	-1.21777
old	18.6353	19.2448	18.4538		-3.98945	-7.29777	-3.85994		3.49614	1.42115	3.78335		-3.4111	-4.92057	-2.48469
old	5.72215	4.73323	5.3628		2.45261	4.86842	4.33303		7.85035	5.97364	7.35503		4.1818	5.37938	4.6036
